# Supplementary material for: Structural and Functional Enhancement of Halal Gelatin Capsules Reinforced with Corn Husk Cellulose
Source: Polymers (Basel). 2025 Oct 21;17(20):2803. doi: 10.3390/polym17202803 (PMC12567270; doi:10.3390/polym17202803)
Supplement: Supplementary file 1 [file polymers-17-02803-s001.zip]

Archive with 1 entries (1 files):
- polymers-3868337-SI.pdf
